# Supplementary material for: Quantitative Analysis of the KSHV Transcriptome Following Primary Infection of Blood and Lymphatic Endothelial Cells
Source: Pathogens. 2017 Mar 19;6(1):11. doi: 10.3390/pathogens6010011 (PMC5371899; doi:10.3390/pathogens6010011)
Supplement: Supplementary file 1 [file pathogens-06-00011-s001.zip]

Archive with 25 entries (25 files):
- Figure S1 - Total mapped reads.pdf
- Figure S2 - ORF7-K3 mapped reads.pdf
- Figure S3 - PAN region mapped reads.pdf
- Figure S4 - ORF50-K8 mapped reads.pdf
- Figure S5 - Alternately spliced ORF57 ORFs.pdf
- Figure S6 - Alternately spliced vIRF ORFs.pdf
- Figure S7 - ORF58-62 mapped reads.pdf
- Figure S8 Latency region mapped reads.pdf
- File S1 - KSHV NC_009333 UCDS ver 020116.gff
- Table S1 - ORF6-K3 UCDS quantitation.pdf
- Table S10 - Modules of co-regulated genes.pdf
- Table S11 - Functional classification of KSHV genes.pdf
- Table S12 - Significance of functional enrichment.pdf
- Table S13 - KSHV gene promoter categories.pdf
- Table S14 - Significance of promoter enrichment.pdf
- Table S15 - Overexpressed UCDS gene features.pdf
- Table S16 - Significance of overexpression.pdf
- Table S2 - Pan region UCDS quantitation.pdf
- Table S3 - ORF17 UCDS quantitation.pdf
- Table S4 - ORF49-52 UCDS quantitation.pdf
- Table S5 - ORF44-50 UCDS quantitation.pdf
- Table S6 - Quantitation of sense-antisense transcripts.pdf
- Table S7 - ORF58-62 UCDS quantitation.pdf
- Table S8 - Latency locus UCDS quantitation.pdf
- Table S9 - Quantitation of K12Aa-DR6 reads .pdf
